# Supplementary material for: Cell-Based Double-Screening Method to Identify a Reliable Candidate for Osteogenesis-Targeting Compounds
Source: Biomedicines. 2022 Feb 11;10(2):426. doi: 10.3390/biomedicines10020426 (PMC8962348; doi:10.3390/biomedicines10020426)
Supplement: Supplementary file 1 [file biomedicines-10-00426-s001.zip]

Archive with 1 entries (1 files):
- biomedicines-1555200-supplementary.pdf
